# Supplementary material for: Presence of Differences in the Radiofrequency Parameters Applied to Complex Pressure Ulcers: A Secondary Analysis
Source: Medicina (Kaunas). 2023 Mar 7;59(3):516. doi: 10.3390/medicina59030516 (PMC10059019; doi:10.3390/medicina59030516)
Supplement: Supplementary file 1 [file medicina-59-00516-s001.zip]

Archive with 1 entries (1 files):
- medicina-2181607-supplementary.pdf
